# Supplementary material for: A Modified Compact Tension Test for Characterization of the Intralaminar Fracture Toughness of Tri-Axial Braided Composites
Source: Materials (Basel). 2021 Aug 27;14(17):4890. doi: 10.3390/ma14174890 (PMC8432689; doi:10.3390/ma14174890)
Supplement: Supplementary file 1 [file materials-14-04890-s001.zip]

Archive with 1 entries (1 files):
- materials-1338223-supplementary.wmv
